# Supplementary material for: A Novel Method to Assess Antimicrobial Susceptibility in Commensal Oropharyngeal Neisseria—A Pilot Study
Source: Antibiotics (Basel). 2022 Jan 13;11(1):100. doi: 10.3390/antibiotics11010100 (PMC8772996; doi:10.3390/antibiotics11010100)
Supplement: Supplementary file 1 [file antibiotics-11-00100-s001.zip]

Archive with 1 entries (1 files):
- antibiotics-1530306-supplementary.pdf
